# Supplementary material for: Hazard Identification Related to the Presence of Vibrio spp., Biogenic Amines, and Indole-Producing Bacteria in a Non-Filter Feeding Marine Gastropod (Tritia mutabilis) Commercialized on the Italian Market
Source: Foods. 2021 Oct 25;10(11):2574. doi: 10.3390/foods10112574 (PMC8617628; doi:10.3390/foods10112574)
Supplement: Supplementary file 1 [file foods-10-02574-s001.zip]

Archive with 1 entries (1 files):
- foods-1400342-supplementary.pdf
